# Supplementary material for: Notch signaling functions in noncanonical juxtacrine manner in platelets to amplify thrombogenicity
Source: eLife. 2022 Oct 3;11:e79590. doi: 10.7554/eLife.79590 (PMC9629830; doi:10.7554/eLife.79590)
Supplement: Figure 3—source data 3. [file elife-79590-fig3-data3.zip]

Archive with 1 entries (1 files):
- Figure 3 (Unedited blot).pptx
